# Supplementary material for: Haplotype Analysis and Gene Pyramiding for Pre-Harvest Sprouting Resistance in White-Grain Wheat
Source: Int J Mol Sci. 2025 Jan 16;26(2):728. doi: 10.3390/ijms26020728 (PMC11766359; doi:10.3390/ijms26020728)
Supplement: Supplementary file 1 [file ijms-26-00728-s001.zip]

Archive with 1 entries (1 files):
- ijms-3397112-supplementary.xlsx
