# Supplementary material for: Haplotype Analysis and Gene Pyramiding for Pre-Harvest Sprouting Resistance in White-Grain Wheat
Source: Int J Mol Sci. 2025 Jan 16;26(2):728. doi: 10.3390/ijms26020728 (PMC11766359; doi:10.3390/ijms26020728)
Supplement: Supplementary file 1 [file ijms-26-00728-s001.zip › ijms-3397112-supplementary.xlsx]

## Sheet: Table S1
Table S1. Evaluation Criteria for Wheat Resistance to PHS
PHS resistance	The Relative PHS Index(I)	Grade (level)
Highly Resistant (HR)	<0.05	1
Resistant (R)	0.05~0.20	2
Moderately Resistant (MR)	0.21~0.40	3
Susceptible (S)	0.41~0.60	4
Highly Susceptible (HS)	>0.60	5
PHS:Pre-harvest Sprouting.

## Sheet: Table S2
Table S2. Pre-harvest Sprouting Data and Resistance Classification for 344 White-grain Wheat Varieties
Varirtiy Name	PHS Rate in the 2022/2023 Growing Season(%)	PHS Rate in the 2023/2024 Growing Season(%)	Average PHS Rate Over Two Growing Seasons(%)	PHS Resistance Grades Based on Two-Season Average Rates
Fumai	21.4	44.3	32.8	4
Qitoufumai(Shanxian1)	11.5	17.7	14.6	2
Qisiniu	18.4	19.8	19.1	3
Baixiantiao	5.6	15.8	10.7	2
Baifumai	24.1	30.1	27.1	3
Baiheshangtou(Jianxian)	41.3	56.5	48.9	5
Huangguaxian(Yuxian)	39.6	24.6	32.1	4
Yaerzui	25.5	29.3	27.4	3
Heshangtou(Anyang)	30.5	31.5	31	4
Shuanghoumai	31.7	26.1	28.9	3
Zhuganqing(Tangxian)	19.2	24.6	21.9	3
Xiaobaimai(Mianchi)	20.9	27.2	24.1	3
Dakoumai	57.2	58.6	57.9	5
Guantoubaishenmai	47.2	63.5	55.4	5
Huoshaomai	41.5	41.8	41.7	4
Baiyintiao	24.5	26.5	25.5	3
Zigancao(Yichuan)	21.3	22.2	21.8	3
Baimai(Xichuan)	28.4	27.6	28	3
Baimai(Xiangcheng)	12.3	19.3	15.8	3
Baipimai	2.7	32	17.3	3
Baimangcao(Kaifeng)	23.7	41.1	32.4	4
Baitiaoyu(Mixian)	22.5	20.4	21.5	3
Ziganbai	14.2	40	27.1	3
Helubai	45.1	73.3	59.2	5
Daizimai	26.3	44	35.2	4
Xiaohongmang(Puyang)	76.6	84.8	80.7	5
Fanglutou	68.2	21.4	44.8	4
Shizitou	49.4	34.8	42.1	4
Huangguaxian(Kaifeng)	44.2	59.6	51.9	5
Dazipang	56.2	31.4	43.8	4
Baimai(Lushan1)	25.4	62.5	43.9	4
Ermangmai(Biyang1)	16	19.8	17.9	3
Hongquanmang	62.9	30.7	46.8	5
Zhangfeihu	53.6	73.3	63.4	5
Silengmai(Zhecheng2)	46.3	88.1	67.2	5
Xiashiba	23.1	43.9	33.5	4
Shiganmai	21.7	26.1	23.9	3
Fenzhixiaomai	33.1	24.3	28.7	3
Foushoumai	15.4	31.9	23.6	3
Dongmai	20.3	31.2	25.8	3
Jiutouniao	21.7	36.1	28.9	3
Wuzitoumai	19.9	20.6	20.3	3
Jinsita	16.5	30.8	23.6	3
Boshibamai	59.9	75.8	67.8	5
Honghulutou	22.9	30.6	26.7	3
Youzimai(Qingfeng1)	44	47.1	45.5	4
Hanbashi	39.6	59.9	49.7	5
Yududasuibai	35	44.2	39.6	4
Hongtutou(Jiyuan)	45.5	45.5	45.5	4
Baigedatou	8.2	27.8	18	3
Youzimai(Fengqiu)	69.5	20.9	45.2	4
Tutoumai(Qixian)	46.8	29.5	38.1	4
Sanyuehuan(Lushi)	26.6	22.2	24.4	3
Baigeda(Lushi)	86.2	42.6	64.4	5
Huangguaxian(Yancheng)	68.6	33.5	51.1	5
Xiaozibai(Yuxian)	53.4	48.6	51	5
Hongmangbaimai	88	46.9	67.4	5
Sanbaimai	26	33.7	29.9	3
Hongmangbai(Shangcai)	47.3	23.3	35.3	4
Hongsuibai	77.4	61	69.2	5
Yumai(Dengxian)	54.1	31.3	42.7	4
Sanbaoxian	15.5	24	19.8	3
Dazibai(Changge)	53	40.9	47	5
Hunanbai	41.3	46	43.7	4
Youzimai(Qingfeng2)	38.8	58.9	48.8	5
Xuzhou438	2.9	24.7	13.8	2
Biyumai	47.8	26	36.9	4
Bima1	55.8	51.6	53.7	5
Bima4	71	40.4	55.7	5
Bima6	27.3	19.2	23.2	3
Xinong6028	49.3	16.1	32.7	4
Xuzhou8	73.2	39.8	56.5	5
Zhengzhou15	95.1	80	87.6	5
Zhengzhou24	88.1	76	82	5
Jinan4	87.5	45.5	66.5	5
Neixiang36	43.1	30.6	36.9	4
Neixiang5	33.3	43	38.1	4
Bonong7422	11.5	33.3	22.4	3
Aimengniu	85.9	66	75.9	5
Zhaomai2	16.1	27.1	21.6	3
Zhengzhou6	81.7	72.6	77.1	5
Zhengzhou5	20.3	22.4	21.4	3
Puyang5	79.9	78.9	79.4	5
Anxuan5	91.1	78.9	85	5
Yanda25	39.2	68.9	54	5
Xiaoyan4	23.6	31.2	27.4	3
Zhengzhou17	71.9	91.4	81.7	5
Zhengzhou761	83.5	57.6	70.5	5
Zheng6fu	98.6	86.8	92.7	5
Aifeng3	64.7	48.5	56.6	5
Fengchan1	13.3	29	21.2	3
Fengchan3	20.5	27.5	24	3
Xi'an8	38.3	39	38.7	4
Yumai4	63	39.9	51.5	5
Yumai5	42.4	88.1	65.2	5
Yumai6	81.4	29.1	55.2	5
Yumai7	84	71.6	77.8	5
Yumai8	88.5	71	79.8	5
Yumai10	72.8	65.4	69.1	5
Yumai12	89.7	62.8	76.3	5
Yumai13	29.9	33	31.4	4
Xuzhou21	65.5	76.6	71	5
Shannong7859	46.4	20.9	33.6	4
Yumai14	74.5	71.7	73.1	5
Yumai15	69	49.6	59.3	5
Yumai16	93	84	88.5	5
Yumai17	72.9	52.3	62.6	5
Yumai18	86.2	55.4	70.8	5
Yumai19	95.2	71.8	83.5	5
Yumai21	68.9	70.9	69.9	5
Yumai24	34.9	38.2	36.6	4
Yumai25	69.3	51	60.1	5
Yumai26	87.6	59.8	73.7	5
Yumai28	61.8	59.3	60.5	5
Yumai29	69.9	53.8	61.9	5
Yumai30	74.7	55.3	65	5
Yumai32	88.3	84.9	86.6	5
Yumai34	72.6	80.5	76.6	5
Yumai35	73.1	46.6	59.8	5
Yumai36	57.1	50.2	53.6	5
Yumai40	70	35.3	52.7	5
Yumai41	60.4	53.2	56.8	5
Yumai43	53.7	39.2	46.5	5
Zhongyu3	47.2	32.3	39.8	4
Yumai45	96.3	62.9	79.6	5
Yumai47	61.1	77.5	69.3	5
Yumai48	12.4	80.2	46.3	5
Yumai49	78.9	57.8	68.3	5
Yumai50	96	47.9	72	5
Yumai51	74	79.4	76.7	5
Yumai52	84.9	47.2	66	5
Yumai54	56.9	64.6	60.8	5
Yumai55	27.8	69.1	48.5	5
Yumai56	90.3	95.5	92.9	5
Yumai57	60.5	44.1	52.3	5
Yumai58	63.4	67.1	65.2	5
Yumai59	69.4	82.2	75.8	5
Yumai60	71.6	80.8	76.2	5
Yumai61	66.8	93.1	80	5
Yumai62	95.2	88.4	91.8	5
Yumai63	86.2	54.8	70.5	5
Yumai64	62.2	57.6	59.9	5
Yumai67	62.8	85.5	74.1	5
Yumai68	69	81.4	75.2	5
Yumai69	71.4	79	75.2	5
Yumai70	76	46.1	61	5
Zhongyu5	71.1	42.4	56.7	5
Zhongyu6	50.2	70.6	60.4	5
Zhoumai11	43.3	66.9	55.1	5
Luomai1	58.4	64.3	61.3	5
Luohan2	72.2	56.4	64.3	5
Luohan3	92.2	77.9	85	5
Zhengmai9023	89.2	64.4	76.8	5
Aikang58	28.8	54.9	41.8	4
Zhengmai366	91.2	73.9	82.5	5
Zhengmai004	61.4	48.6	55	5
Yumai70-36	84.8	71.1	77.9	5
Zhoumai13	88.9	83.9	86.4	5
Zhoumai16	92.5	57.9	75.2	5
Zhoumai17	90.8	92.9	91.9	5
Zhoumai18	76.4	76.2	76.3	5
Xuke718	91.5	43.3	67.4	5
Xuke316	90	71.7	80.8	5
Yumai18-99	79.2	8.4	43.8	4
Fanmai5	24.7	64.2	44.5	4
Xinmai12	60.8	70.3	65.5	5
Xinmai13	31.7	39.6	35.7	4
Xinmai16	20.4	37.4	28.9	3
Xinmai18	47.5	41.2	44.4	4
Yanzhan4110	96.5	57.8	77.2	5
Jimai1	78.7	88.6	83.7	5
Xinmai11	68.4	52.3	60.3	5
Wan369	68.5	61.5	65	5
Taikong6	77.9	47.8	62.8	5
Pumai9	27.9	43.1	35.5	4
Zhongyuan98-68	64.8	66.4	65.6	5
Xinmai208	54.9	71.9	63.4	5
Yumai49-198	90.5	42.7	66.6	5
Zhengmai9694	67.9	57.7	62.8	5
Zhengmai7698	74.1	56	65	5
Zhengmai0856	91.2	67	79.1	5
Zhengmai0943	74.8	65.9	70.3	5
Zhengmai3596	92	84.2	88.1	5
Luomai21	89.1	70	79.5	5
Luomai24	69.6	29.4	49.5	5
Luohan6	73.7	59.2	66.4	5
Luohan10	70.2	42.2	56.2	5
Luohan12	35.3	42.4	38.8	4
Xinmai19	39	57.1	48	5
Xinmai23	89	75.2	82.1	5
Huapei3	77.5	82.1	79.8	5
Huapei8	66.3	44	55.1	5
Zhoumai19	73.6	69.2	71.4	5
Zhoumai20	77.9	85	81.5	5
Zhoumai22	47.4	18.7	33	4
Zhoumai23	85.4	85.1	85.2	5
Zhoumai24	44.4	83.9	64.1	5
Zhoumai26	94.4	83.9	89.1	5
Zhoumai32	70.1	70.4	70.2	5
Fengdecunmai1	93.2	71.1	82.1	5
Zhongyu9	83.4	70	76.7	5
04zhong36	76.2	83.5	79.8	5
Zhongyu12	96.1	86.6	91.3	5
Kaimai18	86.6	81.5	84	5
Jimai19	26	55.4	40.7	4
Jimai20	25.4	21.7	23.6	3
Jimai22	90.9	73.4	82.1	5
Ping'an6	73.3	37.2	55.2	5
Ping'an8	89.9	66.6	78.3	5
Kaimai21	62.3	63	62.6	5
Zhongmai1	54.9	47.5	51.2	5
Hengguan35	50.1	67.6	58.9	5
Kaimai20	90.7	94.3	92.5	5
Yangao21	81	88.9	84.9	5
Luomai9	72	72.9	72.5	5
Zhongluotiegan	93	92	92.5	5
Xuke1	94.2	77.6	85.9	5
Zhengyumai9987	52.6	66	59.3	5
Luomai22	69.5	38.7	54.1	5
Luomai23	88	94.3	91.2	5
Xinmai21	74.3	77	75.7	5
Bainong419	80.7	53	66.8	5
Zhengmai1348	69.4	74.5	72	5
Yulong1325	86.6	70	78.3	5
Zhengmai1354	88	33.4	60.7	5
Zhengmai1345	70.9	52.6	61.8	5
Zhengmai1342	85.6	92.7	89.1	5
Zhou8425B	95.7	92.2	94	5
Zhengmai883	93.2	78	85.6	5
Zhoumai28	72.1	84.4	78.3	5
Zhoumai31	89.7	91.5	90.6	5
Xinmai26-5	71.6	66.2	68.9	5
Xinmai29	45.7	55.6	50.7	5
Xin30	37	49.5	43.2	4
Cunmai5	91.5	68.7	80.1	5
Cunmai8	91.8	84.9	88.3	5
Zhongyu1023	39.8	79.8	59.8	5
Zhongyu9307	94.9	78.7	86.8	5
Zhongyu1220	79.2	93.9	86.5	5
Zhongyu1311	88.6	99.2	93.9	5
Zhongyu1326	59.7	78.8	69.3	5
Gaoyou8	68.1	59	63.5	5
Gaoyou9828	57	50	53.5	5
Gaoyou5766	54.3	39.4	46.9	5
Gaoyou2018	18.5	4.4	11.4	2
Gaoyou5218	76.9	20.6	48.7	5
Shiluan02-1	79.6	44.3	61.9	5
Shiluan08-4	82.4	91.6	87	5
Jichuang2	37	70.4	53.7	5
Zhengpinmai7	90.6	83.3	87	5
Luomai28	80.3	82.7	81.5	5
Luomai29	34.2	66.9	50.6	5
Luomai31	50.8	64.6	57.7	5
Guomai301	65.4	92.6	79	5
Huaimai30	40.4	78.4	59.4	5
Xuke168	70.2	88	79.1	5
Bonong6	91.8	100	95.9	5
Luomai8	62.2	68.6	65.4	5
Guomai0319	89.9	75.9	82.9	5
Zhengyumai043	80.2	81	80.6	5
Kaimai22	91.1	85.2	88.2	5
Wanmai98	77.8	71.1	74.5	5
Zhongmai875	57.8	88.1	73	5
Zhengmai119	75.6	85.1	80.3	5
Zheng1867	59.6	39.6	49.6	5
Zhongmai895	95.5	85.2	90.4	5
Jimai30	60.6	79.9	70.2	5
Yumai65	77.2	62.2	69.7	5
Baiquan3039	37.5	9.6	23.5	3
Baiquan41	48.8	60.2	54.5	5
Zhengzhou871	71.1	35.7	53.4	5
Bainong307	88.9	84.1	86.5	5
Yunong916	89.5	100	94.8	5
Zhengmai136	29	46.9	37.9	4
Dingfu196	88.2	99.4	93.8	5
Saidemai5	97.9	98.4	98.1	5
Zhengmai139	77.7	88.6	83.1	5
Jixing653	84.3	99.1	91.7	5
Cunmai29	85	97.1	91.1	5
Longping899	100	97.6	98.8	5
Fanmai8	74.1	89.2	81.7	5
Zhengmai918	78.5	90.4	84.4	5
Baimai589	100	99.4	99.7	5
Weilong169	95.5	100	97.7	5
Tianmai160	97.1	99.2	98.2	5
Tunmai127	83.6	92.9	88.2	5
Zhengke11	85.2	88.2	86.7	5
Yongfeng103	100	99.1	99.6	5
Chuanxiao159	82.1	99.1	90.6	5
Jinchengmai19	100	99.4	99.7	5
Xinyu185	99.9	100	100	5
Luomai40	87.7	94.9	91.3	5
Qiule6	96.6	99.8	98.2	5
Shangmai156	96.1	99.6	97.8	5
Zhongnong867	97.1	97.7	97.4	5
Guanmai2	94.1	98.7	96.4	5
Xinong1125	98.6	93.6	96.1	5
Bainong4199	93.6	96.4	95	5
Xinmai58	84.9	99.7	92.3	5
Zhongmai1818	97.6	99.2	98.4	5
Bainong418	86.1	97.8	92	5
Anmai29	80.6	100	90.3	5
Huayumai1	93.2	93.2	93.2	5
Jinyongfeng99	96	76.3	86.2	5
Jiyanmai20	86.7	100	93.4	5
Nongda753	87.2	96.7	91.9	5
Zhoumai36	96.1	98	97.1	5
Fengdecunmai23	83.6	98.2	90.9	5
Aimai180	100	97.1	98.5	5
Fanyumai18	91.7	95.9	93.8	5
Aimai24	84.6	100	92.3	5
Dapingyuan3	100	97.9	99	5
Qiule168	97.1	96.6	96.9	5
Zhengmai369	94.3	98.3	96.3	5
Fengdecunmai21	86.1	99.9	93	5
Dingyan189	98.6	99.9	99.2	5
Zhongzhimai13	91.2	99.8	95.5	5
Fengdecunmai5	84.4	100	92.2	5
Yanhao308	82.4	99.8	91.1	5
Luomai163	84.7	100	92.4	5
Qiulemai988	96.1	99.7	97.9	5
Luomai26	100	97.7	98.9	5
Qiulemai918	85.7	100	92.8	5
Zhongyuanfeng1	94.5	100	97.3	5
Dingyan161	100	98.8	99.4	5
Zhoumai27	89.4	100	94.7	5
Fengdecunmai20	87.5	99.3	93.4	5
Cunmai633	88.2	100	94.1	5
Xinong979	77.2	96.3	86.7	5
Annong188	98.9	99.6	99.3	5
Ping'an11	67.7	57.1	62.4	5
Zhengmai379	100	99.8	99.9	5
Fengdecunmai22	86.2	99.5	92.8	5
Xinmai26	81	100	90.5	5
Zhengmai113	92.4	100	96.2	5
Huaimai46	60.4	62.9	61.6	5
Qiulemai318	86.7	99.6	93.2	5
Zhenmai0989	35.5	24.9	30.2	3
Huaimai59	100	91	95.5	5
Zhongmai578	93	78.2	85.6	5
Zhengmai2159	43	30.2	36.6	4
Bainong207	57.2	72.6	64.9	5
BainongAK58	79.7	97.1	88.4	5
Xinong511	97.6	98.5	98.1	5
PHS:Pre-harvest Sprouting.

## Sheet: Table S3
Table S3. Haplotypes of 6 PHS Genes in 344 White-grain Wheat Varieties
Varirtiy Name	Tamyb10-3D	TaDFR-3B	TaMKK3-4A	GS34-7B	Tasdr-2A	TaMFT-A1
Fumai	a	b	b	a	a	a
Qitoufumai(Shanxian1)	a	b	b	b	a	b
Qisiniu	a	b	b	b	a	b
Baixiantiao	a	b	b	b	a	b
Baifumai	a	a	b	a	a	a
Baiheshangtou(Jianxian)	a	a	b	a	a	b
Huangguaxian(Yuxian)	a	a	b	a	a	b
Yaerzui	a	b	b	b	a	b
Heshangtou(Anyang)	b	b	b	b	b	a
Shuanghoumai	a	b	a	a	b	a
Zhuganqing(Tangxian)	a	b	a	b	b	a
Xiaobaimai(Mianchi)	a	a	b	a	b	b
Dakoumai	a	a	b	b	a	a
Guantoubaishenmai	a	a	b	a	b	b
Huoshaomai	a	a	b	a	b	a
Baiyintiao	a	a	b	b	a	b
Zigancao(Yichuan)	a	a	b	b	a	b
Baimai(Xichuan)	a	a	b	b	a	b
Baimai(Xiangcheng)	a	a	b	b	a	b
Baipimai	a	a	b	b	b	b
Baimangcao(Kaifeng)	a	b	b	a	a	a
Baitiaoyu(Mixian)	a	b	b	a	b	b
Ziganbai	b	b	a	b	b	b
Helubai	a	a	b	b	b	b
Daizimai	a	b	b	a	b	b
Xiaohongmang(Puyang)	a	b	b	a	b	a
Fanglutou	a	a	b	b	b	a
Shizitou	a	a	a	b	b	b
Huangguaxian(Kaifeng)	a	a	b	b	b	b
Dazipang	a	a	b	b	b	b
Baimai(Lushan1)	b	b	a	b	b	b
Ermangmai(Biyang1)	a	a	b	b	b	b
Hongquanmang	a	b	b	b	b	b
Zhangfeihu	a	b	a	b	b	b
Silengmai(Zhecheng2)	a	b	b	b	b	a
Xiashiba	a	b	a	a	b	b
Shiganmai	a	b	b	b	b	b
Fenzhixiaomai	a	b	b	a	b	b
Foushoumai	a	b	a	a	b	b
Dongmai	a	b	b	a	b	b
Jiutouniao	a	b	a	a	b	a
Wuzitoumai	a	b	b	a	b	b
Jinsita	a	b	b	b	b	b
Boshibamai	a	b	a	a	b	a
Honghulutou	a	b	b	a	a	b
Youzimai(Qingfeng1)	a	b	b	b	b	a
Hanbashi	a	b	a	b	b	a
Yududasuibai	a	b	b	b	b	a
Hongtutou(Jiyuan)	a	a	a	a	b	b
Baigedatou	a	a	b	b	b	b
Youzimai(Fengqiu)	a	b	b	b	b	b
Tutoumai(Qixian)	a	a	b	a	a	b
Sanyuehuan(Lushi)	b	a	b	b	a	b
Baigeda(Lushi)	a	a	b	a	b	b
Huangguaxian(Yancheng)	a	a	a	a	b	a
Xiaozibai(Yuxian)	a	a	b	b	b	a
Hongmangbaimai	a	a	a	b	b	a
Sanbaimai	a	a	a	a	b	a
Hongmangbai(Shangcai)	a	b	b	b	b	b
Hongsuibai	a	b	a	a	b	a
Yumai(Dengxian)	a	a	b	a	b	a
Sanbaoxian	a	a	b	b	b	b
Dazibai(Changge)	a	b	a	a	b	b
Hunanbai	a	b	b	a	b	b
Youzimai(Qingfeng2)	a	a	b	b	b	b
Xuzhou438	a	a	b	b	b	b
Biyumai	a	b	a	a	b	a
Bima1	a	a	b	b	b	b
Bima4	a	a	b	a	b	b
Bima6	a	a	b	a	b	b
Xinong6028	a	a	b	a	b	b
Xuzhou8	a	a	b	a	b	b
Zhengzhou15	a	a	b	a	b	b
Zhengzhou24	a	a	b	a	b	b
Jinan4	a	b	a	a	b	b
Neixiang36	a	b	b	a	b	b
Neixiang5	a	b	b	a	b	b
Bonong7422	a	b	a	a	b	b
Aimengniu	a	a	b	a	b	a
Zhaomai2	a	b	b	a	b	b
Zhengzhou6	a	b	a	a	b	a
Zhengzhou5	a	a	b	a	a	b
Puyang5	a	b	b	a	b	b
Anxuan5	a	a	a	a	b	a
Yanda25	a	b	a	a	b	a
Xiaoyan4	a	b	b	a	b	a
Zhengzhou17	a	b	b	a	b	a
Zhengzhou761	a	a	a	a	b	a
Zheng6fu	a	b	a	a	b	a
Aifeng3	a	b	a	a	b	b
Fengchan1	a	a	b	a	b	b
Fengchan3	a	a	b	a	b	b
Xi'an8	a	b	a	a	b	b
Yumai4	a	b	a	a	b	b
Yumai5	a	b	a	a	b	b
Yumai6	a	a	b	a	b	a
Yumai7	a	b	a	a	b	a
Yumai8	a	b	b	a	b	b
Yumai10	a	a	a	a	b	a
Yumai12	a	b	a	a	b	a
Yumai13	a	b	b	a	b	b
Xuzhou21	a	b	a	a	b	b
Shannong7859	a	a	a	b	b	b
Yumai14	a	a	a	a	b	b
Yumai15	a	a	a	a	b	a
Yumai16	a	a	a	a	b	b
Yumai17	a	b	b	a	b	b
Yumai18	a	b	a	a	b	a
Yumai19	a	a	a	a	b	a
Yumai21	a	b	a	a	b	b
Yumai24	a	a	a	a	b	b
Yumai25	a	a	a	a	b	b
Yumai26	a	a	a	a	b	a
Yumai28	a	b	a	a	b	a
Yumai29	a	b	b	a	b	a
Yumai30	a	a	a	a	b	a
Yumai32	a	b	a	a	b	a
Yumai34	a	b	a	a	b	a
Yumai35	a	b	a	a	b	a
Yumai36	a	b	b	a	b	b
Yumai40	a	a	a	a	b	a
Yumai41	a	a	a	a	b	a
Yumai43	a	b	a	a	b	a
Zhongyu3	a	b	a	a	b	a
Yumai45	a	a	a	a	b	a
Yumai47	a	b	a	a	b	a
Yumai48	a	b	b	a	b	b
Yumai49	a	a	a	a	b	a
Yumai50	a	b	a	a	b	a
Yumai51	a	b	a	a	b	a
Yumai52	a	a	a	a	b	a
Yumai54	a	b	a	a	b	a
Yumai55	a	b	a	a	b	a
Yumai56	a	a	b	a	a	b
Yumai57	a	b	b	a	b	b
Yumai58	a	b	a	a	b	b
Yumai59	a	b	a	a	b	b
Yumai60	a	b	a	a	b	b
Yumai61	a	b	a	a	b	a
Yumai62	a	a	b	a	b	b
Yumai63	a	b	a	a	b	b
Yumai64	a	b	b	a	b	a
Yumai67	a	b	a	a	b	a
Yumai68	a	b	b	a	b	a
Yumai69	a	a	a	a	b	b
Yumai70	a	b	a	a	b	b
Zhongyu5	a	b	a	a	b	b
Zhongyu6	a	b	a	a	b	b
Zhoumai11	a	b	a	a	b	b
Luomai1	a	b	a	a	b	b
Luohan2	a	b	a	a	a	a
Luohan3	a	b	b	a	b	a
Zhengmai9023	a	a	a	a	b	b
Aikang58	a	b	a	a	a	a
Zhengmai366	a	b	a	a	b	a
Zhengmai004	a	a	b	b	b	a
Yumai70-36	a	b	a	a	b	a
Zhoumai13	a	b	a	a	b	a
Zhoumai16	a	b	b	a	b	a
Zhoumai17	a	b	a	a	b	b
Zhoumai18	a	a	a	a	b	b
Xuke718	a	b	a	a	b	b
Xuke316	a	b	a	a	b	a
Yumai18-99	a	b	a	b	b	b
Fanmai5	a	b	b	a	b	b
Xinmai12	a	b	b	a	b	b
Xinmai13	a	a	a	a	b	a
Xinmai16	a	b	b	a	b	a
Xinmai18	a	b	b	a	b	a
Yanzhan4110	a	b	a	a	b	b
Jimai1	a	b	a	a	b	b
Xinmai11	a	b	a	a	b	b
Wan369	a	b	a	a	b	b
Taikong6	a	b	a	a	b	a
Pumai9	a	b	b	a	b	a
Zhongyuan98-68	a	b	b	a	a	a
Xinmai208	a	b	a	a	b	b
Yumai49-198	a	a	a	a	b	a
Zhengmai9694	a	b	b	b	b	a
Zhengmai7698	a	b	b	a	b	a
Zhengmai0856	a	b	b	a	b	a
Zhengmai0943	a	b	b	a	b	a
Zhengmai3596	a	b	a	a	b	b
Luomai21	a	b	a	a	b	a
Luomai24	a	b	b	b	b	b
Luohan6	a	a	b	a	b	a
Luohan10	a	b	a	a	b	a
Luohan12	a	b	a	a	b	b
Xinmai19	a	b	a	a	b	b
Xinmai23	a	b	a	a	b	b
Huapei3	a	a	a	a	b	a
Huapei8	a	a	a	a	a	b
Zhoumai19	a	b	b	a	b	b
Zhoumai20	a	b	b	a	b	b
Zhoumai22	a	b	a	b	b	b
Zhoumai23	a	b	b	a	b	b
Zhoumai24	a	b	a	a	b	b
Zhoumai26	a	b	a	a	b	b
Zhoumai32	a	b	a	a	b	b
Fengdecunmai1	a	b	a	a	b	a
Zhongyu9	a	b	b	a	b	a
04zhong36	a	b	a	a	b	b
Zhongyu12	a	b	a	a	b	a
Kaimai18	a	b	a	a	b	b
Jimai19	a	b	b	a	b	b
Jimai20	a	b	b	a	b	b
Jimai22	a	b	a	a	b	b
Ping'an6	a	b	a	a	b	a
Ping'an8	a	b	a	a	b	a
Kaimai21	a	b	a	a	b	b
Zhongmai1	a	b	b	a	b	b
Hengguan35	a	a	b	a	b	a
Kaimai20	a	b	b	a	b	a
Yangao21	b	b	a	a	b	a
Luomai9	a	b	a	a	b	b
Zhongluotiegan	a	b	a	a	b	a
Xuke1	a	b	a	a	b	a
Zhengyumai9987	a	a	b	a	b	b
Luomai22	a	b	a	a	b	a
Luomai23	a	b	b	a	b	b
Xinmai21	a	b	b	a	b	b
Bainong419	a	a	a	a	b	b
Zhengmai1348	a	b	b	a	b	b
Yulong1325	a	b	b	a	b	a
Zhengmai1354	a	b	a	a	b	b
Zhengmai1345	a	b	b	a	b	b
Zhengmai1342	a	b	a	a	b	a
Zhou8425B	a	b	b	a	b	a
Zhengmai883	a	a	b	a	b	b
Zhoumai28	a	b	a	a	b	b
Zhoumai31	a	b	b	a	b	b
Xinmai26-5	b	a	b	a	b	b
Xinmai29	b	b	a	a	b	b
Xin30	b	b	a	a	a	b
Cunmai5	b	b	a	a	b	b
Cunmai8	a	b	a	a	b	b
Zhongyu1023	a	b	a	a	b	b
Zhongyu9307	b	b	a	a	b	b
Zhongyu1220	b	b	a	a	b	b
Zhongyu1311	b	a	a	a	b	a
Zhongyu1326	b	b	a	a	b	a
Gaoyou8	b	b	a	a	b	a
Gaoyou9828	b	b	a	a	b	a
Gaoyou5766	b	b	a	a	b	b
Gaoyou2018	b	b	b	b	b	b
Gaoyou5218	b	b	a	a	b	b
Shiluan02-1	b	b	a	a	b	b
Shiluan08-4	b	b	b	a	b	b
Jichuang2	a	b	a	a	b	b
Zhengpinmai7	b	b	a	a	b	b
Luomai28	b	b	a	a	b	a
Luomai29	b	b	a	a	b	a
Luomai31	b	b	a	a	b	b
Guomai301	b	a	a	a	b	b
Huaimai30	b	b	a	a	b	b
Xuke168	b	b	a	a	b	b
Bonong6	b	b	a	a	b	b
Luomai8	b	b	a	a	b	b
Guomai0319	a	b	a	a	b	b
Zhengyumai043	b	b	a	a	b	a
Kaimai22	b	b	a	a	b	a
Wanmai98	b	b	a	a	b	a
Zhongmai875	b	b	b	a	b	a
Zhengmai119	b	b	b	a	b	a
Zheng1867	b	b	a	a	b	b
Zhongmai895	a	b	a	a	b	b
Jimai30	b	b	a	a	b	a
Yumai65	b	a	a	a	b	b
Baiquan3039	a	a	b	a	b	a
Baiquan41	a	a	b	b	b	a
Zhengzhou871	a	a	a	a	b	b
Bainong307	a	b	a	a	b	b
Yunong916	a	b	a	a	b	a
Zhengmai136	a	b	a	a	b	a
Dingfu196	a	a	a	a	b	a
Saidemai5	b	b	a	a	b	a
Zhengmai139	a	b	b	a	b	a
Jixing653	a	b	a	a	b	a
Cunmai29	a	b	b	a	b	a
Longping899	a	b	b	a	b	a
Fanmai8	a	b	b	a	b	a
Zhengmai918	a	b	b	a	b	a
Baimai589	a	b	b	a	b	a
Weilong169	a	b	a	a	b	a
Tianmai160	a	b	b	a	b	a
Tunmai127	b	b	a	a	b	a
Zhengke11	a	b	a	a	b	a
Yongfeng103	a	b	a	a	b	b
Chuanxiao159	a	b	a	a	b	b
Jinchengmai19	a	b	a	a	b	a
Xinyu185	a	b	a	a	b	b
Luomai40	b	b	a	a	b	a
Qiule6	a	a	a	a	b	a
Shangmai156	a	b	a	a	b	a
Zhongnong867	b	b	b	a	b	a
Guanmai2	a	a	a	a	b	b
Xinong1125	a	b	b	a	b	b
Bainong4199	b	a	a	a	b	b
Xinmai58	b	b	b	a	b	a
Zhongmai1818	a	b	a	a	b	b
Bainong418	a	b	a	a	b	b
Anmai29	a	b	b	a	b	b
Huayumai1	a	b	a	a	b	a
Jinyongfeng99	a	b	b	a	b	b
Jiyanmai20	a	b	a	a	b	b
Nongda753	b	b	b	b	a	a
Zhoumai36	a	b	a	a	b	b
Fengdecunmai23	b	b	a	a	b	b
Aimai180	a	b	b	a	b	b
Fanyumai18	a	b	b	a	a	a
Aimai24	b	b	a	a	b	b
Dapingyuan3	b	b	a	a	b	a
Qiule168	b	a	a	a	b	a
Zhengmai369	b	b	b	a	b	a
Fengdecunmai21	b	b	a	a	b	a
Dingyan189	a	b	a	a	b	a
Zhongzhimai13	a	b	a	a	b	a
Fengdecunmai5	a	b	a	a	b	a
Yanhao308	a	b	a	b	b	a
Luomai163	a	b	b	b	b	a
Qiulemai988	b	b	b	a	b	a
Luomai26	a	b	a	a	b	a
Qiulemai918	a	a	a	a	b	a
Zhongyuanfeng1	a	b	a	a	b	a
Dingyan161	a	b	a	a	b	a
Zhoumai27	a	b	a	a	b	a
Fengdecunmai20	a	b	a	a	b	a
Cunmai633	a	b	a	a	b	a
Xinong979	a	b	a	b	b	a
Annong188	a	a	b	a	b	a
Ping'an11	a	a	b	a	b	a
Zhengmai379	a	a	a	a	b	a
Fengdecunmai22	a	b	a	a	a	b
Xinmai26	a	a	b	a	b	a
Zhengmai113	a	b	a	a	b	b
Huaimai46	a	b	b	a	b	b
Qiulemai318	a	b	b	a	b	a
Zhenmai0989	a	b	a	b	b	a
Huaimai59	a	b	b	a	b	a
Zhongmai578	a	b	b	a	b	a
Zhengmai2159	a	b	b	b	b	b
Bainong207	a	a	b	a	b	b
BainongAK58	a	b	a	b	a	a
Xinong511	a	b	a	a	b	b
PHS:Pre-harvest Sprouting.
